# Supplementary material for: Metaphenotypes associated with recurrent genomic lineages of Campylobacter jejuni responsible for human infections in Luxembourg
Source: Front Microbiol. 2022 Sep 7;13:901192. doi: 10.3389/fmicb.2022.901192 (PMC9490421; doi:10.3389/fmicb.2022.901192)
Supplement: Supplementary file 6 [file Table_1.xlsx]

## Sheet: Strain collection
Sample ID	Isolation Source	Isolation Year	Lineage	Clonal Complex	Sequence Type	WGS statistics cgMLST Oxford			Paraquat stress - survival rate (log10 ufc/mL)			H2O2 stress - survival rate (log10 ufc/mL)			Aerobic Acclimation	Adhesion (average ΔBFI)	Biofilm (average ΔBFI)	Fluoroquinolones Resistance
						Contig count (assembled)	Average coverage (assembled)	Percentage good targets	0.12 mM	0.25 mM	0.50 mM	0.12 mM	0.25 mM	0.50 mM
Camp001	MA	2005	A	ST-21	19	34	114	99.3	0.777821	0.666421	0.323982	0.57738	0.392985	0	NAAC	6.83	0.673333	R
Camp005	H	2006	A	ST-21	19	37	110	99.1	0.882239	0.678451	0.491876	0.580955	0.555444	0.367572	NAAC	7.52	0.61	R
Camp003	H	2006	A	ST-21	19	38	106	98.9	0.589938	0.378506	0	0.589239	0.414233	0	SAAC	6.8	3.63333	R
Camp004	MA	2006	A	ST-21	19	35	115	99	0.790624	0.64274	0.355751	0.448583	0	0	SAAC	7	1.12333	R
Camp006	H	2007	A	ST-21	19	32	109	99	0.601683	0.379602	0	0.320613	0	0	NAAC	2.35	1.55333	R
Camp007	V	2011	A	ST-21	19	94	82	97.5	0.597599	0.288492	0	0.469778	0.288492	0	SAAC	7.29	4.71333	S
Camp010	MA	2011	A	ST-21	19	41	77	98.6	0.649354	0.42096	0	0.45965	0.34349	0	SAAC	1.43	1.17333	R
Camp008	SW	2011	A	ST-21	19	50	90	98.4	0.577584	0.29319	0	0.468368	0.311505	0	SAAC	6.21	2.66667	R
Camp009	H	2011	A	ST-21	19	52	117	98.5	0.809226	0.658476	0.274956	0.346882	0	0	NAAC	11	1.17333	R
Camp011	SW	2012	A	ST-21	19	72	86	98.1	0.727247	0.352141	0	0.325338	0	0	SAAC	0.89	1.95667	R
Camp014	H	2012	A	ST-21	19	52	114	98.4	0.669581	0.348006	0	0.554776	0.356224	0	SAAC	1.63	1.63667	R
Camp015	MA	2012	A	ST-21	19	48	97	98.5	0.407358	0	0	0.479784	0.363565	0	NAAC	2.72	0.796667	R
Camp016	V	2013	A	ST-21	19	57	80	98.4	0.541404	0.296023	0	0.471176	0.247166	0	NAAC	3.81	2.73667	R
Camp018	H	2013	A	ST-21	19	35	97	99.2	0.558863	0.295839	0	0.465374	0	0	AAC	7.04	1.39	R
Camp017	H	2013	A	ST-21	19	49	69	98.6	0.580546	0.229929	0	0.586511	0.366281	0	AAC	6.53	3.45	R
Camp021	MA	2014	A	ST-21	19	36	113	99.2	0.616304	0.444837	0	0	0	0	NAAC	2.07	1.71667	R
Camp019	H	2014	A	ST-21	19	36	94	99	0	0	0	0	0	0	NAAC	2.69	1.15667	R
Camp023	MA	2015	A	ST-21	19	50	81	98.4	0.651259	0.499158	0	0.462901	0	0	AAC	5.29	1.30333	R
Camp028	H	2016	A	ST-21	19	30	112	99	0.511499	0	0	0.334725	0	0	SAAC	1.16	2.28667	R
Camp035	H	2017	A	ST-21	19	35	77	99.3	0.784661	0.491404	0.241196	0.576005	0.459796	0	SAAC	1.62	0.753333	R
Camp034	H	2017	A	ST-21	19	32	114	99.1	0.559486	0.394098	0	0.332856	0	0	NAAC	1.38	0	S
Camp036	MA	2018	A	ST-21	19	93	82	98.1	0.546507	0	0	0	0	0	AAC	11.44	2.04	R
Camp039	H	2014	B	ST-257	2254	92	109	97.2	0.320873	0	0	0.320873	0	0	NAAC	3.44	0.796667	R
Camp041	V	2014	B	ST-257	2254	22	71	98.9	0.446046	0.290384	0	0.629553	0.386237	0	NAAC	1.96	0.563333	R
Camp040	H	2014	B	ST-257	2254	44	117	96.7	0.649332	0.345471	0	0.762372	0.579504	0	SAAC	0.47	1.38333	R
Camp045	V	2015	B	ST-257	2254	42	115	98.6	0.507739	0.318768	0	0.672895	0.513511	0	NAAC	0.65	0.24	R
Camp043	H	2015	B	ST-257	2254	63	115	98.1	0.834036	0.642235	0.421863	0.53884	0.243644	0	NAAC	1.48	0.866667	R
Camp047	H	2015	B	ST-257	2254	19	114	99.2	0.623393	0.411008	0.272267	0.393616	0	0	NAAC	0.55	0.626667	R
Camp049	MA	2016	B	ST-257	2254	18	114	99.3	0.652487	0.292622	0	0.588643	0.356466	0	NAAC	3.04	0.346667	R
Camp050	H	2017	B	ST-257	2254	16	109	99.2	0.767536	0.602914	0.514692	0.417981	0	0	NAAC	1.5	1.20667	R
Camp053	H	2018	B	ST-257	2254	22	111	99.3	0.423507	0	0	0.481247	0.361064	0	NAAC	1.35	0.61	R
Camp052	H	2018	B	ST-257	2254	23	114	99.3	0.597418	0.331843	0	0.556644	0.353668	0	SAAC	1.57	1.04615	R	negative control for biofilm formation
Camp054	H	2012	C	ST-464	464	41	103	98.6	0	0	0	0	0	0	NAAC	17.91	5.56333	R
Camp055	V	2014	C	ST-464	464	57	94	98.1	0	0	0	0.337588	0	0	NAAC	17.8	2.86333	R
Camp059	V	2015	C	ST-464	464	70	77	98.5	0.768965	0.56111	0	0.362242	0.287131	0	NAAC	17.88	2.26667	R
Camp057	V	2015	C	ST-464	464	125	64	96.1	0.347276	0	0	0.412136	0	0	NAAC	17.98	2.57333	R
Camp063	V	2016	C	ST-464	464	99	67	98.5	0.309269	0	0	0.309269	0	0	NAAC	17.79	8.86667	R
Camp064	V	2016	C	ST-464	464	46	107	98.6	0.222971	0	0	0.355196	0	0	NAAC	17.28	5.29	R
Camp069	MA	2017	C	ST-464	464	61	81	98.7	0	0	0	0	0	0	SAAC	17.51	0.876667	R
Camp071	H	2018	C	ST-464	464	173	82	96.6	0.465502	0.287395	0	0.457442	0	0	NAAC	7.73	0.753333	R
Camp075	V	2016	D	ST-21	6175	226	89	95.8	0	0	0	0	0	0	NAAC	11.42	9.12	R
Camp079	H	2017	D	ST-21	6175	87	84	97.4	0.336891	0	0	0.352255	0	0	NAAC	14.21	10.8267	R
Camp082	V	2017	D	ST-21	6175	46	65	98.7	0	0	0	0	0	0	SAAC	7.3	8.01667	R
Camp078	H	2017	D	ST-21	6175	132	83	97.1	0	0	0	0.463616	0	0	SAAC	13.88	14.4833	R
Camp077	H	2017	D	ST-21	6175	1	55	93.1	0.417517	0	0	0	0	0	AAC	8.78	9.12667	R
Camp081	H	2017	D	ST-21	6175	48	73	98.6	0	0	0	0	0	0	SAAC	14.45	9.89333	R
Camp080	H	2017	D	ST-21	6175	50	55	98.5	0.470888	0	0	0	0	0	SAAC	15.79	15.1733	R
Camp085	H	2018	D	ST-21	6175	88	92	98.2	0	0	0	0	0	0	NAAC	17.34	13.3667	R
Camp086	V	2018	D	ST-21	6175	47	66	98.4	0	0	0	0	0	0	NAAC	16.05	14.2467	R
Camp087	H	2018	D	ST-21	6175	46	78	98.8	0.800364	0.632367	0	0.352136	0	0	SAAC	12.87	12.7133	R
Camp088	H	2018	D	ST-21	6175	49	67	99	0.666127	0.37859	0	0.319485	0	0	AAC	10.52	9.08667	R
Camp089	H	2018	D	ST-21	6175	56	38	98.9	0.694093	0.459537	0	0	0	0	AAC	7.58	10.4333	R
Camp094	H	2010	UC	ST-48	48	85	67	99	0.603121	0.419951	0.30505	0.402181	0	0	NAAC	8.67	6.98667	S
Camp105	H	2011	UC	ST-21	3574	58	47	98.4	0	0	0	0	0	0	SAAC	8.2	6.21	R
Camp098	H	2011	UC	ST-206	122	48	68	98.7	0.78176	0.661235	0.273516	0.299923	0	0	AAC	18.16	13.9	S
Camp104	V	2011	UC	ST-353	2882	48	84	98.2	0.448166	0	0	0.317408	0	0	SAAC	17.44	15.9633	S
Camp107	H	2011	UC	ST-48	5173	41	53	98.5	0.417993	0.300915	0	0.606046	0	0	NAAC	16.67	14.7333	S
Camp091	H	2011	UC	ST-21	21	43	82	99.2	0.289462	0	0	0.432786	0	0	NAAC	13.19	1.53333	R
Camp101	H	2011	UC	ST-354	354	41	110	98.4	0.399121	0	0	0.536993	0.441162	0	NAAC	16.05	14.6133	R
Camp097	H	2011	UC	ST-21	104	37	62	98.4	0	0	0	0.521421	0.246461	0	NAAC	8.05	4.67667	S
Camp092	H	2011	UC	ST-42	42	19	105	98.7	0	0	0	0	0	0	AAC	7.8	7.72	S
Camp102	H	2011	UC	ST-607	607	45	82	98.5	0.353347	0	0	0	0	0	SAAC	14.31	11.3267	R
Camp106	H	2011	UC	ST-21	3574	66	53	98.4	0	0	0	0	0	0	SAAC	5.59	6.64333	R
Camp095	H	2011	UC	ST-48	48	28	59	98.3	0.760474	0.641152	0.429556	0.849952	0.790707	0.548425	SAAC	17.53	15.3567	R
Camp090	H	2011	UC	ST-21	21	41	61	98.9	0.751108	0.657822	0.500202	0.880922	0.791449	0.663442	SAAC	18.14	13.5567	S
Camp108	H	2011	UC	ST-45	5503	54	34	98.1	0.422839	0	0	0.268717	0	0	SAAC	7.62	5.69	R
Camp100	H	2011	UC	ST-21	336	73	52	98.7	0.442536	0.264071	0	0.573736	0.433145	0.264638	SAAC	17.25	8.45667	S
Camp093	H	2011	UC	ST-21	44	54	32	98.4	0.697092	0.371389	0	0.45726	0	0	SAAC	1.6	0.823333	R
Camp103	H	2011	UC	ST-21	861	45	67	99	0.761757	0.479681	0.334871	0.704287	0.553444	0.320532	SAAC	11.33	4.25667	S
Camp096	H	2011	UC	ST-48	48	34	47	98.4	0.804822	0.663162	0.569844	0.86069	0.68668	0.440758	NAAC	17.7	14.03	S
Camp099	H	2011	UC	ST-257	257	77	61	98.3	0.599409	0.398116	0.347417	0.919651	0.654632	0.229929	SAAC	13.41	3.62	S
Camp112	SW	2011	UC	ND	3218	151	76	94.9	0	0	0	0	0	0	NAAC	17.41	10.61	S
Camp113	SW	2011	UC	ST-952	6170	139	85	96.9	0.361784	0	0	0	0	0	NAAC	2.63	1.3	S
Camp114	SW	2011	UC	ND	6171	47	75	88.6	0.659688	0.48202	0.383144	0.521283	0.281782	0	SAAC	12.49	11.5733	S
Camp115	SW	2012	UC	ND	5841	61	61	88.5	0	0	0	0	0	0	NAAC	11.04	9.01333	R
Camp116	SW	2012	UC	ND	5845	118	64	95.3	0	0	0	0	0	0	NAAC	3.81	1.27333	S
Camp111	SW	2012	UC	ND	6165	62	46	97.3	0.63471	0.435585	0	0.479016	0.345644	0	SAAC	3.49	0.1	S
Camp117	SW	2012	UC	ND	5974	128	41	96.6	0	0	0	0	0	0	SAAC	6.57	1.16333	S
Camp109	SW	2012	UC	ND	5846	108	74	95.8	0	0	0	0	0	0	NAAC	4.59	0.736667	S
Camp118	SW	2012	UC	ST-179	220	262	50	97.8	0	0	0	0	0	0	NAAC	3.91	1.12	S
Camp110	SW	2012	UC	ND	6172	111	59	96.4	0.443434	0	0	0	0	0	SAAC	5.75	0.333333	S
Bf	H	1994	UC*	ST-403	403	58	106	97.6	0.765714	0.711777	0.626572	0.656381	0.566609	0.325907	AAC	17.47	13.42	S	positive control for biofilm formation
NCTC 11168 Lux	H	1977	REF	ST-21	43	36	46	99.7	0.747745	0.455942	0	0.678953	0.446497	0	SAAC	17.84	13.15	S	reference strain (= ATCC 700819)
In the column Isolation Source, H refers to clinical samples, MA to mammals (cattle and sheep), V to poultry, and SW to surface waters. In the column Lineage, REF refers to reference strains and UC to unique combination. In the column Clonal Complex, ND refers to not determined and ST to sequence type. In the column Aerobic Acclimation, AAC refers to acclimated to aerobic conditions, NAAC to non-…
* this strain does not belong to C. jejuni Luxembourg collection, it was used as a positive control for aerobic acclimation and biofilm formation
