# Supplementary material for: Metaphenotypes associated with recurrent genomic lineages of Campylobacter jejuni responsible for human infections in Luxembourg
Source: Front Microbiol. 2022 Sep 7;13:901192. doi: 10.3389/fmicb.2022.901192 (PMC9490421; doi:10.3389/fmicb.2022.901192)
Supplement: Supplementary file 7 [file Table_2.XLSX]

## Sheet: Distance matrix
Distance matrix based on the cgMLST Oxford analyses of the 83 C. jejuni strains
	NCTC11168-LU	Camp097	Camp098	Camp009	Camp014	Camp016	Camp017	Camp010	Camp008	Camp011	Camp015	Camp023	Camp028	Camp034	Camp005	Camp003	Camp006	Camp018	Camp021	Camp019	Camp001	Camp004	Camp035	Camp036	Camp007	Camp091	Camp090	Camp118	Camp040	Camp045	Camp043	Camp039	Camp041	Camp047	Camp049	Camp050	Camp053	Camp052	Camp099	Camp104	Camp112	Camp100	Camp101	Camp105	Camp106	BF	Camp092	Camp093	Camp055
NCTC11168-LU	0	825	844	696	694	696	696	694	698	692	695	693	700	698	698	697	699	704	699	697	699	699	701	693	688	403	259	1286	1169	1191	1185	1173	1195	1198	1200	1199	1199	1199	1199	1191	1256	247	1217	728	734	1266	1222	839	1176
Camp097	825	0	846	912	911	910	912	912	912	909	911	911	911	913	913	912	912	916	914	911	914	912	915	906	901	873	846	1271	1168	1190	1183	1173	1193	1196	1198	1196	1197	1197	1197	1181	1239	839	1197	936	936	1255	1189	984	1190
Camp098	844	846	0	939	937	938	939	939	938	935	937	939	940	942	940	939	941	944	941	941	942	941	943	933	927	901	861	1281	1172	1192	1185	1174	1195	1198	1200	1199	1199	1199	1193	1180	1247	854	1207	971	972	1241	1226	1040	1190
Camp009	696	912	939	0	9	12	8	12	13	11	8	9	9	14	7	8	6	13	10	7	5	8	11	10	17	745	700	1273	1169	1186	1179	1169	1189	1193	1195	1193	1195	1194	1197	1157	1243	715	1183	430	430	1255	1225	662	1154
Camp014	694	911	937	9	0	10	7	11	12	10	7	8	8	13	7	6	5	11	9	6	4	3	10	9	16	745	699	1272	1169	1186	1179	1169	1189	1193	1195	1193	1194	1194	1196	1157	1242	714	1182	428	428	1254	1224	661	1154
Camp016	696	910	938	12	10	0	11	15	16	13	10	11	11	16	11	11	8	2	12	9	7	11	13	11	19	744	699	1271	1166	1184	1178	1170	1187	1191	1193	1191	1192	1192	1194	1154	1240	715	1181	431	433	1252	1221	661	1152
Camp017	696	912	939	8	7	11	0	10	11	10	7	8	7	13	5	6	5	11	9	5	4	6	10	8	14	745	699	1274	1170	1187	1180	1170	1190	1193	1195	1193	1194	1194	1198	1160	1245	715	1184	428	428	1256	1225	661	1156
Camp010	694	912	939	12	11	15	10	0	15	14	11	12	11	17	10	10	9	15	13	9	8	10	14	13	18	744	698	1273	1169	1187	1180	1170	1190	1194	1196	1194	1195	1195	1197	1157	1243	714	1184	428	430	1255	1224	662	1155
Camp008	698	912	938	13	12	16	11	15	0	15	12	12	12	18	11	11	9	16	14	10	9	11	14	14	20	746	701	1272	1169	1186	1179	1170	1189	1193	1195	1193	1194	1194	1197	1158	1242	717	1184	430	430	1254	1224	661	1154
Camp011	692	909	935	11	10	13	10	14	15	0	9	10	10	15	10	10	7	15	11	8	6	9	12	11	18	741	695	1268	1164	1182	1176	1169	1185	1189	1191	1189	1190	1190	1192	1151	1237	710	1178	428	430	1249	1218	655	1149
Camp015	695	911	937	8	7	10	7	11	12	9	0	7	7	12	7	7	4	12	8	5	3	7	9	8	15	743	698	1273	1168	1185	1178	1168	1188	1192	1194	1192	1193	1193	1196	1157	1244	714	1184	428	429	1256	1224	661	1154
Camp023	693	911	939	9	8	11	8	12	12	10	7	0	8	13	8	8	5	13	9	6	4	8	9	9	16	742	696	1270	1167	1185	1178	1169	1188	1192	1194	1192	1193	1193	1195	1156	1240	712	1181	426	427	1252	1221	657	1153
Camp028	700	911	940	9	8	11	7	11	12	10	7	8	0	13	7	7	5	12	9	6	4	7	10	9	16	748	702	1280	1177	1195	1188	1178	1198	1202	1204	1202	1203	1203	1205	1160	1249	717	1188	432	432	1262	1230	666	1158
Camp034	698	913	942	14	13	16	13	17	18	15	12	13	13	0	13	13	10	18	14	11	9	13	15	14	8	747	700	1281	1175	1193	1186	1176	1196	1200	1202	1200	1201	1201	1204	1162	1250	716	1189	427	428	1264	1229	666	1158
Camp005	698	913	940	7	7	11	5	10	11	10	7	8	7	13	0	6	5	11	9	5	4	6	10	9	15	746	699	1281	1176	1193	1186	1176	1196	1200	1202	1200	1201	1201	1205	1161	1250	715	1189	431	431	1263	1230	664	1158
Camp003	697	912	939	8	6	11	6	10	11	10	7	8	7	13	6	0	5	11	9	5	4	5	10	9	15	746	699	1279	1173	1190	1183	1173	1193	1197	1199	1197	1198	1198	1201	1159	1247	715	1187	430	430	1261	1228	663	1156
Camp006	699	912	941	6	5	8	5	9	9	7	4	5	5	10	5	5	0	10	6	3	1	5	6	6	13	747	700	1280	1175	1192	1185	1176	1195	1199	1201	1199	1200	1200	1203	1160	1249	716	1188	429	430	1263	1229	663	1157
Camp018	704	916	944	13	11	2	11	15	16	15	12	13	12	18	11	11	10	0	14	10	9	11	15	13	20	752	705	1282	1177	1194	1187	1177	1197	1201	1203	1201	1202	1202	1205	1163	1251	721	1191	437	437	1264	1231	669	1160
Camp021	699	914	941	10	9	12	9	13	14	11	8	9	9	14	9	9	6	14	0	7	5	9	11	2	17	747	700	1281	1176	1194	1187	1177	1197	1201	1203	1201	1202	1202	1204	1161	1250	716	1189	431	433	1263	1230	664	1160
Camp019	697	911	941	7	6	9	5	9	10	8	5	6	6	11	5	5	3	10	7	0	2	5	8	7	14	745	700	1279	1176	1194	1187	1177	1197	1201	1203	1201	1202	1202	1202	1159	1247	714	1188	430	431	1260	1228	665	1157
Camp001	699	914	942	5	4	7	4	8	9	6	3	4	4	9	4	4	1	9	5	2	0	4	6	5	12	747	700	1282	1177	1195	1188	1178	1198	1202	1204	1202	1203	1203	1205	1162	1251	716	1190	430	432	1264	1231	664	1160
Camp004	699	912	941	8	3	11	6	10	11	9	7	8	7	13	6	5	5	11	9	5	4	0	10	9	15	747	699	1279	1173	1191	1184	1175	1194	1198	1200	1198	1199	1199	1201	1158	1247	716	1186	428	429	1260	1227	662	1157
Camp035	701	915	943	11	10	13	10	14	14	12	9	9	10	15	10	10	6	15	11	8	6	10	0	10	18	749	702	1282	1177	1196	1189	1179	1199	1203	1205	1203	1204	1204	1206	1163	1252	718	1191	435	437	1265	1232	668	1160
Camp036	693	906	933	10	9	11	8	13	14	11	8	9	9	14	9	9	6	13	2	7	5	9	10	0	17	739	694	1267	1164	1183	1178	1168	1185	1189	1191	1189	1190	1190	1192	1147	1237	711	1175	427	428	1250	1217	661	1142
Camp007	688	901	927	17	16	19	14	18	20	18	15	16	16	8	15	15	13	20	17	14	12	15	18	17	0	737	691	1262	1156	1176	1170	1161	1179	1183	1185	1183	1184	1184	1185	1143	1231	706	1170	422	422	1242	1210	653	1135
Camp091	403	873	901	745	745	744	745	744	746	741	743	742	748	747	746	746	747	752	747	745	747	747	749	739	737	0	396	1279	1181	1202	1195	1184	1206	1209	1211	1210	1210	1210	1205	1178	1245	395	1206	759	761	1251	1234	885	1179
Camp090	259	846	861	700	699	699	699	698	701	695	698	696	702	700	699	699	700	705	700	700	700	699	702	694	691	396	0	1278	1161	1183	1177	1165	1187	1190	1192	1191	1191	1191	1192	1175	1245	153	1185	731	735	1254	1212	844	1178
Camp118	1286	1271	1281	1273	1272	1271	1274	1273	1272	1268	1273	1270	1280	1281	1281	1279	1280	1282	1281	1279	1282	1279	1282	1267	1262	1279	1278	0	1257	1277	1270	1260	1281	1285	1286	1285	1286	1286	1274	1278	1244	1278	1274	1275	1274	1266	1256	1276	1270
Camp040	1169	1168	1172	1169	1169	1166	1170	1169	1169	1164	1168	1167	1177	1175	1176	1173	1175	1177	1176	1176	1177	1173	1177	1164	1156	1181	1161	1257	0	5	1	3	0	4	1	2	3	5	305	1133	1227	1168	1132	1179	1179	1209	1217	1181	1118
Camp045	1191	1190	1192	1186	1186	1184	1187	1187	1186	1182	1185	1185	1195	1193	1193	1190	1192	1194	1194	1194	1195	1191	1196	1183	1176	1202	1183	1277	5	0	4	5	5	7	6	5	8	9	310	1149	1247	1189	1151	1197	1198	1228	1237	1202	1134
Camp043	1185	1183	1185	1179	1179	1178	1180	1180	1179	1176	1178	1178	1188	1186	1186	1183	1185	1187	1187	1187	1188	1184	1189	1178	1170	1195	1177	1270	1	4	0	2	1	3	2	1	4	5	306	1142	1240	1183	1143	1190	1191	1221	1230	1195	1128
Camp039	1173	1173	1174	1169	1169	1170	1170	1170	1170	1169	1168	1169	1178	1176	1176	1173	1176	1177	1177	1177	1178	1175	1179	1168	1161	1184	1165	1260	3	5	2	0	3	5	4	3	6	7	305	1133	1230	1171	1133	1179	1180	1210	1218	1185	1117
Camp041	1195	1193	1195	1189	1189	1187	1190	1190	1189	1185	1188	1188	1198	1196	1196	1193	1195	1197	1197	1197	1198	1194	1199	1185	1179	1206	1187	1281	0	5	1	3	0	4	1	2	3	6	308	1153	1251	1192	1153	1201	1202	1232	1240	1206	1137
Camp047	1198	1196	1198	1193	1193	1191	1193	1194	1193	1189	1192	1192	1202	1200	1200	1197	1199	1201	1201	1201	1202	1198	1203	1189	1183	1209	1190	1285	4	7	3	5	4	0	5	4	7	8	310	1156	1254	1195	1154	1205	1205	1234	1243	1210	1139
Camp049	1200	1198	1200	1195	1195	1193	1195	1196	1195	1191	1194	1194	1204	1202	1202	1199	1201	1203	1203	1203	1204	1200	1205	1191	1185	1211	1192	1286	1	6	2	4	1	5	0	3	2	7	308	1158	1255	1197	1156	1207	1207	1235	1244	1212	1141
Camp050	1199	1196	1199	1193	1193	1191	1193	1194	1193	1189	1192	1192	1202	1200	1200	1197	1199	1201	1201	1201	1202	1198	1203	1189	1183	1210	1191	1285	2	5	1	3	2	4	3	0	5	6	308	1157	1254	1196	1154	1206	1206	1234	1243	1211	1139
Camp053	1199	1197	1199	1195	1194	1192	1194	1195	1194	1190	1193	1193	1203	1201	1201	1198	1200	1202	1202	1202	1203	1199	1204	1190	1184	1210	1191	1286	3	8	4	6	3	7	2	5	0	9	307	1158	1255	1196	1156	1206	1206	1235	1244	1211	1141
Camp052	1199	1197	1199	1194	1194	1192	1194	1195	1194	1190	1193	1193	1203	1201	1201	1198	1200	1202	1202	1202	1203	1199	1204	1190	1184	1210	1191	1286	5	9	5	7	6	8	7	6	9	0	311	1157	1255	1196	1155	1206	1206	1236	1245	1211	1140
Camp099	1199	1197	1193	1197	1196	1194	1198	1197	1197	1192	1196	1195	1205	1204	1205	1201	1203	1205	1204	1202	1205	1201	1206	1192	1185	1205	1192	1274	305	310	306	305	308	310	308	308	307	311	0	1155	1246	1198	1156	1203	1205	1227	1248	1210	1147
Camp104	1191	1181	1180	1157	1157	1154	1160	1157	1158	1151	1157	1156	1160	1162	1161	1159	1160	1163	1161	1159	1162	1158	1163	1147	1143	1178	1175	1278	1133	1149	1142	1133	1153	1156	1158	1157	1158	1157	1155	0	1244	1169	1125	1150	1149	1253	1255	1148	1019
Camp112	1256	1239	1247	1243	1242	1240	1245	1243	1242	1237	1244	1240	1249	1250	1250	1247	1249	1251	1250	1247	1251	1247	1252	1237	1231	1245	1245	1244	1227	1247	1240	1230	1251	1254	1255	1254	1255	1255	1246	1244	0	1246	1240	1244	1245	1232	1240	1245	1237
Camp100	247	839	854	715	714	715	715	714	717	710	714	712	717	716	715	715	716	721	716	714	716	716	718	711	706	395	153	1278	1168	1189	1183	1171	1192	1195	1197	1196	1196	1196	1198	1169	1246	0	1200	746	749	1257	1224	855	1178
Camp101	1217	1197	1207	1183	1182	1181	1184	1184	1184	1178	1184	1181	1188	1189	1189	1187	1188	1191	1189	1188	1190	1186	1191	1175	1170	1206	1185	1274	1132	1151	1143	1133	1153	1154	1156	1154	1156	1155	1156	1125	1240	1200	0	1189	1190	1239	1245	1165	1103
Camp105	728	936	971	430	428	431	428	428	430	428	428	426	432	427	431	430	429	437	431	430	430	428	435	427	422	759	731	1275	1179	1197	1190	1179	1201	1205	1207	1206	1206	1206	1203	1150	1244	746	1189	0	12	1258	1232	630	1154
Camp106	734	936	972	430	428	433	428	430	430	430	429	427	432	428	431	430	430	437	433	431	432	429	437	428	422	761	735	1274	1179	1198	1191	1180	1202	1205	1207	1206	1206	1206	1205	1149	1245	749	1190	12	0	1258	1231	631	1154
BF	1266	1255	1241	1255	1254	1252	1256	1255	1254	1249	1256	1252	1262	1264	1263	1261	1263	1264	1263	1260	1264	1260	1265	1250	1242	1251	1254	1266	1209	1228	1221	1210	1232	1234	1235	1234	1235	1236	1227	1253	1232	1257	1239	1258	1258	0	1236	1253	1246
Camp092	1222	1189	1226	1225	1224	1221	1225	1224	1224	1218	1224	1221	1230	1229	1230	1228	1229	1231	1230	1228	1231	1227	1232	1217	1210	1234	1212	1256	1217	1237	1230	1218	1240	1243	1244	1243	1244	1245	1248	1255	1240	1224	1245	1232	1231	1236	0	1244	1251
Camp093	839	984	1040	662	661	661	661	662	661	655	661	657	666	666	664	663	663	669	664	665	664	662	668	661	653	885	844	1276	1181	1202	1195	1185	1206	1210	1212	1211	1211	1211	1210	1148	1245	855	1165	630	631	1253	1244	0	1149
Camp055	1176	1190	1190	1154	1154	1152	1156	1155	1154	1149	1154	1153	1158	1158	1158	1156	1157	1160	1160	1157	1160	1157	1160	1142	1135	1179	1178	1270	1118	1134	1128	1117	1137	1139	1141	1139	1141	1140	1147	1019	1237	1178	1103	1154	1154	1246	1251	1149	0
Camp057	1152	1167	1164	1131	1132	1132	1133	1132	1133	1129	1131	1130	1135	1135	1135	1133	1134	1137	1137	1134	1136	1135	1136	1123	1118	1154	1154	1247	1096	1111	1107	1098	1113	1115	1117	1115	1117	1116	1124	1001	1212	1154	1083	1131	1130	1222	1226	1123	3
Camp071	1159	1171	1172	1137	1138	1138	1139	1138	1140	1135	1137	1136	1141	1141	1141	1139	1140	1143	1143	1140	1142	1141	1142	1129	1123	1162	1161	1256	1101	1117	1113	1103	1118	1121	1122	1120	1122	1121	1129	1003	1220	1161	1087	1137	1136	1228	1233	1130	7
Camp059	1181	1192	1192	1157	1157	1154	1159	1157	1157	1151	1157	1154	1163	1163	1163	1161	1162	1165	1165	1161	1164	1161	1164	1148	1140	1182	1180	1276	1122	1137	1131	1120	1141	1144	1146	1144	1146	1145	1150	1020	1243	1180	1104	1157	1156	1252	1255	1150	4
Camp064	1181	1193	1193	1158	1158	1154	1159	1157	1157	1151	1157	1154	1164	1163	1163	1161	1162	1165	1165	1162	1164	1161	1164	1148	1141	1183	1181	1278	1124	1139	1133	1122	1143	1146	1148	1146	1148	1147	1151	1021	1244	1180	1104	1159	1157	1253	1257	1152	4
Camp054	1181	1193	1193	1158	1158	1154	1159	1157	1157	1151	1157	1154	1164	1163	1163	1161	1162	1165	1164	1162	1164	1160	1164	1147	1141	1183	1181	1278	1124	1139	1133	1122	1143	1146	1148	1146	1148	1147	1151	1021	1244	1180	1105	1159	1157	1253	1258	1152	8
Camp063	1180	1190	1191	1156	1156	1153	1158	1156	1156	1150	1156	1153	1162	1162	1162	1160	1161	1164	1164	1160	1163	1160	1163	1147	1139	1181	1179	1275	1121	1137	1131	1120	1141	1144	1146	1144	1146	1145	1150	1020	1243	1178	1103	1156	1155	1252	1255	1150	8
Camp069	1183	1194	1194	1159	1159	1156	1160	1159	1158	1153	1158	1156	1165	1164	1164	1162	1163	1166	1167	1164	1166	1163	1166	1149	1142	1185	1183	1278	1124	1141	1135	1124	1145	1148	1150	1148	1150	1149	1152	1021	1244	1180	1104	1159	1158	1254	1257	1153	5
Camp095	882	403	849	946	944	942	946	945	945	942	945	944	944	947	947	946	947	949	947	943	947	945	948	940	931	917	892	1267	1170	1191	1184	1175	1194	1198	1198	1199	1197	1199	1187	1178	1240	901	1194	962	964	1258	1207	1014	1192
Camp096	870	362	838	945	944	944	946	945	945	942	945	942	943	946	946	945	945	950	946	942	946	944	947	938	930	902	877	1267	1170	1190	1183	1173	1194	1198	1198	1199	1197	1199	1190	1169	1239	880	1194	967	966	1257	1204	1007	1190
Camp094	869	342	843	947	946	946	948	948	947	945	947	945	949	952	952	951	951	955	953	949	953	951	954	945	937	904	889	1275	1183	1204	1197	1187	1207	1211	1211	1212	1210	1212	1199	1183	1247	888	1207	974	976	1260	1216	1014	1198
Camp107	905	453	842	964	963	962	965	965	963	960	964	961	966	968	969	967	967	972	969	965	969	967	970	962	953	931	915	1276	1176	1195	1188	1178	1199	1203	1203	1204	1202	1204	1198	1184	1246	918	1204	992	994	1264	1206	1001	1188
Camp108	1250	1256	1259	1231	1230	1229	1232	1231	1231	1226	1231	1228	1236	1237	1237	1234	1236	1238	1237	1235	1238	1234	1239	1224	1217	1248	1246	1251	1247	1266	1260	1249	1270	1272	1273	1272	1273	1273	1253	1263	1239	1248	1266	1240	1242	1252	1248	1235	1253
Camp115	1186	1174	1175	1177	1177	1173	1178	1176	1175	1173	1176	1173	1182	1183	1184	1181	1183	1184	1183	1182	1184	1181	1184	1172	1161	1181	1179	1173	1171	1183	1177	1167	1186	1187	1187	1187	1187	1187	1182	1176	1153	1178	1177	1178	1177	1177	1182	1175	1174
Camp116	1261	1248	1253	1250	1249	1246	1251	1249	1248	1243	1250	1246	1257	1257	1257	1254	1256	1258	1257	1255	1258	1254	1259	1243	1237	1257	1256	1248	1245	1262	1255	1244	1266	1268	1269	1268	1269	1269	1256	1251	1103	1256	1253	1253	1253	1241	1245	1256	1251
Camp109	1268	1253	1259	1253	1252	1249	1254	1253	1251	1246	1253	1250	1258	1258	1258	1255	1257	1259	1258	1256	1259	1256	1260	1245	1238	1259	1259	1249	1242	1261	1254	1243	1265	1267	1268	1267	1268	1268	1257	1259	1118	1260	1257	1255	1254	1248	1250	1255	1252
Camp117	1287	1273	1277	1272	1271	1270	1273	1272	1271	1267	1272	1269	1279	1279	1279	1276	1278	1280	1280	1278	1281	1277	1282	1267	1261	1281	1278	1266	1261	1281	1274	1263	1285	1287	1288	1287	1288	1288	1277	1275	1160	1277	1273	1274	1275	1263	1273	1277	1270
Camp102	1218	1208	1186	1196	1197	1194	1197	1197	1196	1191	1195	1194	1202	1202	1202	1199	1201	1204	1203	1201	1204	1200	1205	1190	1184	1212	1205	1276	1131	1149	1141	1132	1150	1152	1154	1152	1154	1153	1150	1114	1242	1207	1113	1203	1204	1238	1210	1110	1101
Camp111	1296	1280	1284	1280	1279	1276	1281	1279	1278	1273	1280	1276	1286	1287	1286	1284	1286	1287	1286	1284	1287	1284	1288	1272	1266	1287	1285	1276	1268	1288	1281	1270	1292	1295	1296	1295	1296	1296	1285	1282	1183	1284	1283	1283	1283	1275	1280	1282	1280
Camp113	1289	1274	1278	1274	1273	1270	1275	1273	1272	1267	1274	1271	1281	1281	1281	1278	1280	1282	1282	1279	1282	1278	1283	1269	1262	1281	1278	1267	1265	1284	1277	1267	1288	1291	1292	1291	1292	1292	1282	1275	1185	1279	1275	1276	1275	1269	1278	1278	1269
Camp114	1188	1176	1177	1179	1179	1175	1180	1178	1177	1175	1178	1175	1184	1185	1186	1183	1185	1186	1185	1184	1186	1183	1186	1174	1164	1183	1181	1176	1173	1185	1180	1169	1188	1189	1189	1189	1189	1189	1184	1178	1152	1180	1179	1180	1179	1177	1184	1177	1176
Camp110	1274	1260	1266	1259	1258	1256	1261	1259	1258	1253	1259	1257	1266	1267	1267	1264	1266	1268	1267	1264	1268	1264	1269	1254	1247	1268	1264	1260	1250	1267	1260	1249	1271	1274	1275	1274	1275	1275	1265	1265	1141	1269	1264	1259	1259	1251	1255	1260	1263
Camp077	912	926	936	968	967	965	968	968	970	965	968	968	970	970	970	969	971	972	971	968	971	968	972	968	962	942	924	1205	1091	1111	1109	1098	1113	1117	1118	1117	1117	1117	1116	1103	1182	913	1121	961	964	1181	1170	1001	1108
Camp081	968	977	991	1027	1026	1024	1029	1028	1028	1021	1027	1026	1030	1029	1030	1028	1030	1032	1032	1029	1032	1029	1033	1022	1016	998	981	1274	1157	1177	1170	1161	1181	1184	1186	1185	1185	1185	1183	1167	1248	969	1189	1019	1023	1249	1241	1064	1177
Camp080	967	976	990	1027	1026	1023	1029	1027	1028	1020	1027	1025	1030	1029	1030	1028	1030	1032	1031	1028	1031	1028	1032	1022	1016	997	980	1274	1156	1175	1168	1159	1179	1182	1184	1183	1183	1183	1182	1166	1248	969	1189	1019	1022	1248	1240	1064	1175
Camp086	967	975	990	1027	1026	1023	1029	1027	1028	1020	1027	1025	1030	1029	1030	1028	1030	1032	1031	1028	1031	1028	1032	1022	1016	996	980	1273	1155	1174	1167	1158	1178	1181	1183	1182	1182	1182	1181	1165	1248	969	1189	1019	1022	1247	1239	1064	1174
Camp082	969	976	991	1027	1026	1022	1027	1026	1027	1019	1026	1024	1031	1029	1030	1028	1030	1032	1031	1029	1031	1028	1032	1021	1016	999	983	1276	1159	1177	1170	1161	1181	1184	1186	1185	1185	1185	1183	1165	1248	970	1190	1021	1023	1252	1242	1065	1175
Camp087	970	976	991	1027	1026	1023	1028	1027	1028	1020	1027	1025	1031	1030	1031	1029	1031	1033	1032	1029	1032	1030	1033	1023	1017	999	982	1278	1159	1178	1171	1162	1182	1185	1187	1186	1186	1186	1185	1167	1250	971	1191	1021	1024	1252	1243	1066	1176
Camp088	964	981	996	1025	1024	1023	1026	1026	1026	1020	1025	1024	1029	1028	1029	1027	1029	1031	1031	1028	1031	1029	1032	1020	1015	994	977	1279	1160	1180	1173	1165	1184	1187	1189	1188	1188	1188	1185	1167	1250	965	1193	1016	1021	1253	1241	1061	1179
Camp089	970	977	993	1028	1027	1024	1028	1028	1028	1021	1027	1026	1032	1030	1031	1029	1031	1033	1033	1031	1033	1030	1034	1022	1017	1000	984	1277	1159	1179	1172	1163	1183	1186	1188	1187	1187	1187	1184	1166	1249	970	1191	1022	1025	1252	1243	1066	1177
Camp079	956	958	974	1011	1012	1010	1012	1012	1015	1008	1011	1010	1015	1014	1015	1013	1015	1017	1016	1013	1016	1014	1017	1009	1004	983	967	1258	1141	1161	1154	1146	1163	1167	1168	1167	1167	1167	1166	1147	1231	955	1173	1005	1008	1233	1224	1048	1159
Camp078	954	960	976	1008	1008	1008	1009	1009	1011	1006	1008	1007	1012	1011	1012	1010	1012	1014	1013	1010	1013	1011	1014	1008	1005	981	966	1256	1141	1161	1158	1148	1163	1167	1168	1167	1167	1167	1165	1145	1228	955	1169	1002	1005	1231	1220	1047	1154
Camp085	965	972	985	1022	1021	1020	1021	1021	1023	1017	1020	1019	1025	1023	1024	1022	1024	1025	1025	1023	1025	1024	1026	1018	1016	994	977	1271	1153	1172	1166	1158	1175	1178	1180	1179	1179	1179	1177	1160	1242	965	1183	1016	1018	1244	1236	1060	1169
Camp075	937	947	960	993	993	992	994	994	995	989	992	992	997	995	996	994	996	998	997	995	997	996	998	991	989	967	948	1240	1128	1148	1144	1135	1150	1154	1155	1154	1154	1154	1152	1132	1212	937	1153	987	989	1212	1204	1031	1140
Camp103	438	849	869	686	686	687	686	684	687	683	686	682	688	687	687	687	686	692	688	686	688	688	689	681	677	566	475	1279	1175	1194	1188	1176	1199	1202	1205	1203	1204	1203	1201	1177	1249	488	1203	722	726	1258	1228	831	1165
[truncated: 34 more columns]
