# Supplementary material for: Metaphenotypes associated with recurrent genomic lineages of Campylobacter jejuni responsible for human infections in Luxembourg
Source: Front Microbiol. 2022 Sep 7;13:901192. doi: 10.3389/fmicb.2022.901192 (PMC9490421; doi:10.3389/fmicb.2022.901192)
Supplement: Supplementary file 8 [file Table_3.XLSX]

## Sheet: Distance matrix
Distance matrix generated from cgMLST Oxford allele call table, for 6 C. jejuni strains, sequenced before and after their acclimation to aerobic conditions.
	BF	BF-AAC	Camp016	Camp016 - AAC	Camp018	Camp018 - AAC	Camp022	Camp022 - AAC	Camp036	Camp036 - AAC	Camp098	Camp098 - AAC
BF	0
BF-AAC	0	0
Camp016	1252	1230	0
Camp016 - AAC	1248	1237	0	0
Camp018	1264	1241	2	1	0
Camp018 - AAC	1249	1237	2	1	0	0
Camp022	1251	1230	10	10	11	11	0
Camp022 - AAC	1246	1235	11	11	12	12	1	0
Camp036	1250	1225	11	11	13	13	8	9	0
Camp036 - AAC	1248	1237	12	12	13	13	8	9	0	0
Camp098	1241	1216	938	932	944	933	937	930	933	929	0
Camp098 - AAC	1231	1216	929	934	938	934	929	931	928	932	1	0
AAC refers to acclimated to aerobic conditions.
