# Supplementary material for: Metaphenotypes associated with recurrent genomic lineages of Campylobacter jejuni responsible for human infections in Luxembourg
Source: Front Microbiol. 2022 Sep 7;13:901192. doi: 10.3389/fmicb.2022.901192 (PMC9490421; doi:10.3389/fmicb.2022.901192)
Supplement: Supplementary file 9 [file Table_4.XLSX]

## Sheet: p-values adhesion - biofilm
Comparison of the adhesion capacity and the biofilm formation ability between the four recurrent lineages tested.
	Lineage vs. lineage		p-value (ANOVA test)		Lineage vs. lineage		p-value (ANOVA test)
Adhesion capacity	A	D	< 0.0001	Biofilm formation ability	A	D	< 0.0001
	A	C	< 0.0001		B	D	< 0.0001
	A	B	0.0375		B	C	0.0084
	B	D	< 0.0001		C	D	< 0.0001
	B	C	< 0.0001
	C	D	0.029
