# Supplementary material for: Metaphenotypes associated with recurrent genomic lineages of Campylobacter jejuni responsible for human infections in Luxembourg
Source: Front Microbiol. 2022 Sep 7;13:901192. doi: 10.3389/fmicb.2022.901192 (PMC9490421; doi:10.3389/fmicb.2022.901192)
Supplement: Supplementary file 10 [file Table_5.XLSX]

## Sheet: Unique targets lin A
Unique targets identified in lineage A (n = 46) with the wgMLST INNUENDO typing scheme, and corresponding ORF according to MAGE, KEGG, and UniProt data.
Unique targets	MAGE / KEGG / UniProt identification
dnaG	DNA primase
hsdS	Type I restriction-modification system, specificity subunit S
intA	Phage integrase family site specific recombinase
kdsB_2	Nucleotidyltransferase
group_3144	Amino sugar and nucleotide sugar metabolism
group_4355	Adenine-specific methyltransferase (hsdM)
group_5331	ATP/GTP binding protein
group_5341	DNA-binding protein
group_8323	hsdM - methyltransferase
group_8653	Putative enzyme
group_8666	Major capsid protein, HK97 family
group_9382	Putative phage terminase, small subunit
group_9785	Phage protein, HK97 gp10 family
group_10703	Phage gp6-like head-tail connector protein
group_12436	Peptidase
group_13054	trkA domain protein
group_13131	Putative DNA repair protein rad2
group_13906	Putative DNA binding protein
group_13909	Transcriptional regulator
group_13920	Type II toxin-antitoxin system PemK/MazF family toxin
group_14145	HNH endonuclease domain protein
group_14299	Pyrophosphorylase
group_15204	Putative phage head-tail adaptor
group_36028	Putative phage head-tail adaptor
group_36493	tagF - glycerophosphotransferase
group_36503	Putative capsular polysaccharide biosynthesis protein
group_36589	Transmembrane protein
group_38059	tarD - Glycerol-3-phosphate cytidylyltransferase
Conserved proteins of unknown function: group_6032, group_8181, group_8356, group_8382, group_8653, group_10186, group_10187, group_10694, group_11268, group_11277, group_11853, group_12397, group_12440, group_13128, group_13136, group_13914, group_15203, group_37855, group_38362

## Sheet: Unique targets lin B
Unique targets identified in lineage B (n = 16) with the wgMLST INNUENDO typing scheme, and corresponding ORF according to MAGE, KEGG, and UniProt data.
Unique targets	MAGE / KEGG / UniProt identification
morA	Aldo/keto reductase family oxidoreductase
wbpA	Amino sugar and nucleotide sugar metabolism
ykvP	Putative glycosyltransferase
group_6078	Conserved membrane protein of unknown function
group_6261	Conserved membrane protein of unknown function
group_8447	Motility accessory factor
group_10007	Conserved protein of unknown function
group_10323	Conserved protein of unknown function
group_10529	UDP-N-acetylglucosamine 2-epimerase
group_11085	Conserved protein of unknown function
group_11095	Amino sugar and nucleotide sugar metabolism
group_13290	Hypothetical protein
group_13839	Conserved protein of unknown function
group_14443	Conserved protein of unknown function
group_15489	Conserved protein of unknown function
group_35974	Conserved protein of unknown function

## Sheet: Unique targets lin C
Unique targets identified in lineage C (n = 19) with the wgMLST INNUENDO typing scheme, and corresponding ORF according to MAGE, KEGG, and UniProt data.
Unique targets	MAGE / KEGG / UniProt identification
kfiD	Amino sugar and nucleotide sugar metabolism
mshL	Pilus (MSHA type) biogenesis protein MshL
yhdJ	Methyltransferase
group_4798	Conserved protein of unknown function
group_5195	Repressor
group_5403	Type III restriction-modification system methylation subunit
group_5662	Conserved protein of unknown function
group_7883	hddC gene – guanosyltransferase
group_8100	Conserved protein of unknown function
group_10001	FHA domain-containing protein
group_11835	Conserved membrane protein of unknown function
group_13966	Conserved protein of unknown function
group_14704	Amino sugar and nucleotide sugar metabolism
group_15078	Conserved protein of unknown function
group_15677	Pentapeptide repeat-containing protein
group_29823	Conserved protein of unknown function
group_35838	tssG gene – Type VI secretion system
group_36080	Protein ImpG/VasA – Type VI secretion system
group_36088	hcpA – Type VI secretion system effector

## Sheet: Unique targets lin D
Unique targets identified in lineage D (n = 5) with the wgMLST INNUENDO typing scheme, and corresponding ORF according to MAGE, KEGG, and UniProt data.
Unique targets	MAGE / KEGG / UniProt identification
group_7310	Conserved protein of unknown function
group_8186	sdaC - serine:H(+) symporter SdaC / serine dehydratase
group_8590	cpp13
group_12450	rloA - AAA family ATPase
group_13193	Conserved protein of unknown function

## Sheet: Shared targets lin A-B
Shared targets between lineages A and B (n = 2) identified with the wgMLST INNUENDO typing scheme, and corresponding ORF according to MAGE, KEGG, and UniProt data.
Shared targets	MAGE / KEGG / UniProt identification
group_4957 / Cj1089c	Hypothetical protein / conserved protein of unknown function
group_8313 / Cj0243c	Hypothetical protein / conserved protein of unknown function

## Sheet: Shared targets lin A-C
Shared targets between lineages A and C (n = 8) identified with the wgMLST INNUENDO typing scheme, and corresponding ORF according to MAGE, KEGG, and UniProt data.
Shared targets	MAGE / KEGG / UniProt identification
pgbB_2	Putative lipoprotein
rsmE	Ribosomal RNA small subunit methyltransferase E - methyltransferase activity
trmB	tRNA (guanine-N(7)-)-methyltransferase
group_4393	Membrane protein
group_6933	Membrane protein
group_7587	Hypothetical protein
group_9704	Peptide ABC transporter, ATP-binding protein
group_14555	Sensor histidine kinase / Putative two-component sensor

## Sheet: Shared targets lin A-D
Shared target between lineages A and D (n = 1) identified with the wgMLST INNUENDO typing scheme, and corresponding ORF according to MAGE, KEGG, and UniProt data.
Shared target	MAGE / KEGG / UniProt identification
group_7689	Putative lipoprotein

## Sheet: Shared targets lin B-C
Shared targets between lineages B and C (n = 16) identified with the wgMLST INNUENDO typing scheme, and corresponding ORF according to MAGE, KEGG, and UniProt data.
Shared targets	MAGE / KEGG / UniProt identification
arsC	Protein-tyrosine-phosphatase
prmC	HemK, methyltransferase
group_3721	Conserved protein of unknown function
group_4778	Conserved protein of unknown function
group_6015	Conserved protein of unknown function
group_6798	ArsP - Organoarsenical efflux permease ArsP
group_6862	Conserved protein of unknown function
group_7830	Conserved protein of unknown function
group_8645	Conserved protein of unknown function
group_12734	Conserved protein of unknown function
group_14687	Crossover junction endodeoxyribonuclease RuvA / DNA recombination - DNA repair
group_29758	Conserved protein of unknown function
group_29820	Conserved protein of unknown function
group_38747	Conserved protein of unknown function
group_38752	Conserved protein of unknown function
group_38754	Conserved protein of unknown function

## Sheet: Shared targets lin B-D
No shared targets between lineages B and D identified with the wgMLST INNUENDO typing scheme.
Shared targets	MAGE / KEGG / UniProt identification
None	None

## Sheet: Shared targets lin C-D
Shared targets between lineages C and D (n = 4) identified with the wgMLST INNUENDO typing scheme, and corresponding ORF according to MAGE, KEGG, and UniProt data.
Shared targets	MAGE / KEGG / UniProt identification
rfbE	Amino sugar and nucleotide sugar metabolism
group_9775	TssC - Type VI secretion system contractile sheath large subunit
group_11845	TssB - Type VI secretion system contractile sheath large subunit
group_13120	Conserved protein of unknown function
